# Supplementary material for: Alterations in DNA methylation associate with reduced migraine and headache days after medication withdrawal treatment in chronic migraine patients: a longitudinal study
Source: Clin Epigenetics. 2023 Dec 12;15:190. doi: 10.1186/s13148-023-01604-8 (PMC10717674; doi:10.1186/s13148-023-01604-8)
Supplement: Supplementary file 2 — Additional file 2. Table S1. CpGs nominally associated with MHD response following withdrawel of acute medication located at the HDAC4 locus (p < 0.05). Table S2. CpGs associated with MHD response following withdrawel of acute medication at the suggestive level of significance (p < 5 × 10-5). Table S3. CpGs associated with MMD response following withdrawel of acute medication at the suggestive level of significance (p < 5 × 10-5). Table S4. CpGs associated with conversion from CM to EM following withdrawel of acute medication at the suggestive level of significance (p < 5 × 10-5). Table S5. CpGs at baseline associated with MMD response at T1 at the suggestive level of significance (p < 5 × 10-5). Table S6. CpGs at baseline associated with MHD response at T1 at the suggestive level of significance (p < 5 × 10-5). [file 13148_2023_1604_MOESM2_ESM.xlsx]

## Sheet: Supplementary Table 1 (S1)
Supplementary Table 1 (Table S1).
CpGs nominally associated with MHD response following withdrawel of acute medication located at the HDAC4 locus (p < 0.05)
ID	P-value	ChiSq	Chromosome	Basepair	Gene Symbol
cg15713391	0.000317578	12.9638	2	240033280	HDAC4
cg15376007	0.00151519	10.0601	2	240323239	HDAC4
cg09664216	0.0023072	9.28752	2	240218482	HDAC4
cg02558267	0.00380332	8.37541	2	239976138	HDAC4
cg09476019	0.00592034	7.57439	2	240044117	HDAC4
cg25828346	0.00648956	7.40908	2	240062051	HDAC4
cg01328472	0.00866527	6.89055	2	240292829	HDAC4
cg10118705	0.00908772	6.80551	2	239974138	HDAC4
cg09270272	0.00929439	6.76537	2	239988967	HDAC4
cg21827163	0.0118252	6.33689	2	240121941	HDAC4
cg19125791	0.0120794	6.29918	2	240265915	HDAC4
cg24119006	0.0124455	6.24627	2	240226243	MIR4269;HDAC4
cg06621900	0.0127246	6.20701	2	240239815	HDAC4
cg04015912	0.0146951	5.95266	2	240117232	MGC16025;HDAC4
cg03585122	0.0152576	5.88648	2	240271217	HDAC4
cg02713801	0.0155693	5.85088	2	240112249	HDAC4
cg20924425	0.0172867	5.66703	2	240121297	HDAC4
cg03923016	0.0200005	5.41185	2	240081770	HDAC4
cg27433031	0.0202779	5.38781	2	240080328	HDAC4
cg21656251	0.0210602	5.3218	2	240031700	HDAC4
cg25521439	0.0225219	5.20501	2	240114348	HDAC4
cg02072446	0.0241895	5.081	2	240301931	HDAC4
cg27012396	0.025363	4.99893	2	240233043	HDAC4
cg25652742	0.0268476	4.90059	2	240152334	HDAC4
cg01377051	0.0270788	4.88578	2	240158575	HDAC4
cg00540587	0.0323124	4.58184	2	240184656	HDAC4
cg26202797	0.0339846	4.49548	2	240005956	HDAC4
cg19255634	0.0351656	4.43712	2	240082335	HDAC4
cg18959169	0.0377203	4.31759	2	240239988	HDAC4
cg06094745	0.0385239	4.28174	2	240118084	HDAC4;MGC16025
cg10639368	0.0409323	4.17881	2	240241218	HDAC4
cg01294717	0.0416268	4.15031	2	240018022	HDAC4
cg25164450	0.0423095	4.12278	2	240061067	HDAC4
cg09633301	0.0431092	4.09112	2	240065748	HDAC4
cg07542287	0.0455112	3.99959	2	240046312	HDAC4
cg01114124	0.046616	3.9592	2	240171748	HDAC4
cg10258395	0.0467756	3.95344	2	240026647	HDAC4
cg06583077	0.0481092	3.90617	2	240090977	HDAC4
cg11404355	0.0487645	3.88344	2	240307361	HDAC4
cg14414903	0.0489083	3.8785	2	240171712	HDAC4
MHD = monthly headache days.

## Sheet: Supplementary Table 2 (S2)
Supplementary Table 2 (Table S2).
CpGs associated with MHD response following withdrawel of acute medication at the suggestive level of significance (p < 5 x 10-5)
ID	P-value	ChiSq	Chromosome	Basepair	Gene Symbol
cg14377273	8.9e-08	28.5986	2	240084219	HDAC4
cg13556910	3.93e-07	25.7262	9	34126835	DCAF12
cg09035930	1.13e-06	23.701	12	129282057	SLC15A4
cg21956384	1.56e-06	23.0741	4	41191857	APBB2
cg11878641	1.83e-06	22.7705	1	224803855	CNIH3
cg07748807	2.32e-06	22.3111	2	240852849
cg25061969	2.53e-06	22.1444	8	11946498	ZNF705D
cg26192872	3.26e-06	21.6581	6	152830611	SYNE1
cg00849380	7.16e-06	20.1494	12	131271741
cg03647436	8.87e-06	19.741	10	134477441	INPP5A
cg17902962	8.89e-06	19.7365	7	139261479	HIPK2
cg14290061	9.41e-06	19.6279	14	51987252	FRMD6
cg20963142	1.13e-05	19.2746	1	70448653	LRRC7
cg27085560	1.15e-05	19.2508	10	45567261
cg12455620	1.21e-05	19.1505	1	152705236
cg21982950	1.29e-05	19.0306	5	1876200
cg24481468	1.74e-05	18.4594	8	118689069
cg00332963	1.97e-05	18.2174	2	242093288	PPP1R7
cg13864794	2.04e-05	18.1557	7	16505664	SOSTDC1
cg22808989	2.08e-05	18.1134	20	39766165	PLCG1
cg02550607	2.21e-05	17.9962	5	140162694
cg00566297	2.22e-05	17.9894	1	241588176
cg15768751	2.27e-05	17.9475	2	3626969	RPS7
cg23920047	2.28e-05	17.9392	8	59791317	TOX
cg17473615	2.46e-05	17.799	X	54835651	MAGED2
cg08043019	2.54e-05	17.7354	20	31641646	BPIFB3
cg26896946	2.67e-05	17.6419	5	135416405	MIR886
cg04199753	2.98e-05	17.429	7	2060443	MAD1L1
cg11517936	3.02e-05	17.4033	4	175204740	KIAA1712
cg22016671	3.25e-05	17.2652	1	4221401
cg24946544	3.37e-05	17.1967	19	55678059	C19orf51
cg19945931	3.45e-05	17.151	12	133022760
cg16717225	3.49e-05	17.1316	12	129337768	GLT1D1
cg19219364	3.51e-05	17.1199	3	164621774
cg05339292	3.64e-05	17.0481	7	155331127
cg03604388	3.83e-05	16.9547	3	151150844	MED12L
cg07451222	3.9e-05	16.9197	13	95602734
cg08298491	3.94e-05	16.8981	10	24735866	KIAA1217
cg14507637	4.33e-05	16.721	1	162872138
cg10565328	4.64e-05	16.5896	16	67186789
cg09678707	4.7e-05	16.5648	5	13944781	DNAH5
MHD = monthly headache days.

## Sheet: Supplementary Table 3 (S3)
Supplementary Table 3 (Table S3).
CpGs associated with MMD response following withdrawel of acute medication at the suggestive level of significance (p < 5 x 10-5)
ID	P-value	ChiSq	Chromosome	Basepair	Gene Symbol
cg24275611	2.3e-06	22.3268	10	90612973	ANKRD22
cg19833662	1.51e-05	18.727	4	89251545
cg26580302	1.54e-05	18.6912	10	71152020	HK1
cg22672625	2.68e-05	17.6344	1	39341385	GJA9
cg06698792	2.94e-05	17.4575	11	112829020
cg09035930	3.06e-05	17.3801	12	129282057	SLC15A4
cg27346756	4.03e-05	16.8553	5	90431802	ADGRV1
MMD = monthly migraine days.

## Sheet: Supplementary Table 4 (S4)
Supplementary Table 4 (Table S4).
CpGs associated with conversion from CM to EM following withdrawel of acute medication at the suggestive level of significance (p < 5 x 10-5)
ID	P-value	ChiSq	Chromosome	Basepair	Gene Symbol
cg10306450	1.04e-05	19.4339	12	56882479	GLS2
cg21956384	2.14e-05	18.0622	4	41191857	APBB2
cg14887505	2.52e-05	17.751	7	1258581
cg26783528	3e-05	17.4187	2	167037519	LOC101929680
cg04773134	3.6e-05	17.0705	16	88779753	CTU2
cg10092779	3.96e-05	16.889	1	57294085
cg15625785	4.08e-05	16.833	5	133969541	SAR1B
cg22029015	4.17e-05	16.7911	2	236674257	AGAP1
cg08251504	4.6e-05	16.6076	9	123623116	PHF19
cg15621697	4.86e-05	16.5013	4	72166462	SLC4A4
CM = chronic migraine, EM = episodic migraine.

## Sheet: Supplementary Table 5 (S5)
Supplementary Table 5 (Table S5).
CpGs at baseline associated with MMD response at T1 at the suggestive level of significance (p < 5 x 10-5)
ID	P-value	ChiSq	Chromosome	Basepair	Gene Symbol
cg15205829	4.13e-08	0.0221082	14	103941357	MARK3
cg18145810	1.19e-06	0.0232694	2	79252673	REG3G
cg12661311	1.23e-06	0.0291814	8	79502182	PKIA
cg01612060	1.39e-06	0.0267175	3	130812541	NEK11
cg14415312	1.48e-06	0.0233508	19	5587002
cg06014673	1.84e-06	0.020224	13	110773756
cg03741812	1.91e-06	0.0187634	3	139977121	CLSTN2
cg21842691	2.06e-06	0.0171644	16	57280319	ARL2BP
cg24064325	2.11e-06	0.0265468	2	39727427
cg06861370	2.39e-06	0.0203979	1	29311006	EPB41
cg03673777	2.52e-06	0.0207696	1	173412270	LOC100506023;LOC101928673
cg15195938	2.92e-06	0.0238928	5	137387730
cg03676292	2.96e-06	0.0339032	11	75836261	UVRAG
cg13832772	3.06e-06	0.0153342	4	186283800	SNX25
cg22540792	4.5e-06	0.0192761	2	38591559	ATL2
cg24091954	5.01e-06	0.0217173	7	132333580	PLXNA4
cg03536494	5.79e-06	0.017417	19	3462921	NFIC
cg14850777	7.34e-06	0.0223385	20	1210572	RAD21L1
cg17776376	7.64e-06	0.0279714	5	71449785	MAP1B
cg22989064	7.83e-06	0.0183211	2	47004754
cg02600131	8.32e-06	0.0168935	7	105743220	SYPL1
cg23923064	8.65e-06	0.025477	15	74818792
cg01631277	8.75e-06	0.0211548	14	53203309	STYX
cg06927540	8.89e-06	0.0152282	6	155967744
cg22672625	9.47e-06	0.0204716	1	39341385	GJA9
cg24528875	1.01e-05	0.01844	15	49429833	COPS2
cg15041664	1.02e-05	0.0147881	6	102170375	GRIK2
cg02172026	1.11e-05	0.0263355	7	102474018	FBXL13
cg05659310	1.15e-05	0.0386522	1	9145407
cg04141308	1.21e-05	0.0148639	6	37116559
cg22111714	1.22e-05	0.030239	20	21125520	KIZ
cg09830835	1.23e-05	0.0239156	1	50570631	ELAVL4
cg13278227	1.31e-05	0.0186379	2	105764436
cg09267545	1.36e-05	0.039472	22	49869969	C22orf34
cg19392994	1.4e-05	0.0278167	15	67549748	IQCH
cg06877491	1.46e-05	0.0131238	1	246969337
cg00009714	1.52e-05	0.0399222	3	197845010
cg08555924	1.66e-05	0.0175354	18	29026301	DSG3
cg22349718	1.76e-05	0.0322999	1	218517778	TGFB2
cg08802890	1.83e-05	0.0238289	1	52199980	OSBPL9
cg07462482	1.84e-05	0.0210348	12	90478057
cg17353436	1.93e-05	0.0255403	16	65231191
cg09959278	1.96e-05	0.0211507	2	63416003	WDPCP
cg18821858	2.07e-05	0.0217158	2	208380676
cg13571606	2.07e-05	0.0273568	3	81143233
cg17846466	2.08e-05	0.0185516	1	85391429	MCOLN2
cg02372283	2.11e-05	0.024076	19	57701880	ZNF264
cg26143362	2.13e-05	0.0167643	3	4758906	ITPR1
cg03565584	2.16e-05	0.0210689	19	17407427	ABHD8
cg04084908	2.34e-05	0.0182161	2	39681452	LOC728730
cg12673385	2.35e-05	0.0205871	6	150513313	PPP1R14C
cg23325483	2.38e-05	0.0250352	22	29838193	RFPL1S;RFPL1
cg18606115	2.39e-05	0.0290475	14	106676916
cg18600796	2.4e-05	0.0262796	12	31773613
cg20554822	2.48e-05	0.0198997	11	18048940	TPH1
cg02523709	2.51e-05	0.0218311	13	42478085	VWA8
cg27123808	2.6e-05	0.0227946	19	38434502	SIPA1L3
cg16530243	2.66e-05	0.0244383	2	202005202	CFLAR
cg07429352	2.66e-05	0.0199164	18	61582879	SERPINB10
cg23952253	2.67e-05	0.0763439	13	57474827
cg16754788	2.7e-05	0.018238	8	97803770	PGCP
cg24669627	2.75e-05	0.0203262	6	64197538
cg24030943	2.9e-05	0.0122574	11	73768571	C2CD3
cg19121333	2.95e-05	0.0204729	6	145075099	UTRN
cg23488578	2.98e-05	0.0158049	14	95585023	DICER1
cg15588997	3.01e-05	0.0230607	19	55333053	KIR3DL1
cg09602922	3.02e-05	0.0140367	5	78596012	JMY
cg21923107	3.07e-05	0.0164695	6	110545486	CDC40
cg27048278	3.1e-05	0.0132677	16	81992630	PLCG2
cg04670874	3.23e-05	0.01582	8	636371	ERICH1
cg04046473	3.28e-05	0.0225218	5	178670078	ADAMTS2
cg14854583	3.31e-05	0.0219271	13	80032325
cg05229931	3.38e-05	0.0138286	1	45000181	RNF220
cg21156508	3.55e-05	0.0214912	11	75625090	UVRAG
cg00184240	3.59e-05	0.0251854	12	122666660	LRRC43
cg05661173	3.62e-05	0.0164152	12	75895725	KRR1
cg05038997	3.71e-05	0.019478	1	161362084
cg11325180	3.74e-05	0.0239486	3	161086943	C3orf57
cg19394361	3.79e-05	0.0229703	6	15433154	JARID2
cg05462905	3.8e-05	0.0216653	5	54922354	SLC38A9
cg04902405	3.81e-05	0.0156636	1	203768517	ZC3H11A
cg12820470	3.9e-05	0.0152754	15	48619074
cg06744355	3.93e-05	0.0132499	12	69145876	SLC35E3
cg22295334	3.95e-05	0.0141179	8	135835943
cg14316496	3.98e-05	0.018124	17	34329201	CCL15
cg13789363	4.04e-05	0.0182225	4	77033759	ART3
cg24720014	4.05e-05	0.0170326	11	86717210
cg27243121	4.07e-05	0.0184225	11	70281584	CTTN
cg20780850	4.11e-05	0.0203821	1	169397317	C1orf114
cg26150490	4.15e-05	0.0311797	X	47863595	SPACA5;ZNF182
cg24635385	4.27e-05	0.0288348	3	194189491	ATP13A3
cg01068375	4.3e-05	0.0239725	4	13415898	RAB28
cg22996308	4.3e-05	0.0161805	3	68938451	FAM19A4
cg06791811	4.39e-05	0.0194406	1	55733286
cg06213345	4.39e-05	0.0206518	6	27419587	ZNF184
cg01300623	4.41e-05	0.0288211	3	31846016	OSBPL10
cg10013645	4.46e-05	0.0160752	10	35501529	CREM
cg08199609	4.49e-05	0.0223677	4	103853768	SLC9B1
cg20338182	4.51e-05	0.0234735	7	92857276	HEPACAM2
cg07515271	4.52e-05	0.0257653	3	48282103	ZNF589
cg20574266	4.52e-05	0.0284468	20	19996911	NAA20
cg05554320	4.54e-05	0.0122564	2	1284433	SNTG2
cg18192414	4.6e-05	0.023967	1	249165739
cg09025259	4.62e-05	0.0242622	20	60762904	MTG2
cg08432744	4.64e-05	0.0272741	12	24824784
cg08693829	4.71e-05	0.0219407	2	172629294
cg09942952	4.82e-05	0.0212442	2	37085055	STRN
cg21511563	4.82e-05	0.0163193	2	232059556
cg26267011	4.84e-05	0.0209609	14	103871225	MARK3
cg25035308	4.84e-05	0.018751	18	29670595	RNF138
cg17711217	4.84e-05	0.0189053	5	168309616	SLIT3
cg17085941	4.89e-05	0.0251815	2	101339388
cg00529567	4.9e-05	0.0150112	3	124772735	HEG1
cg23896898	4.92e-05	0.0355492	2	3174675
cg12284566	4.98e-05	0.0172832	1	41626968	SCMH1
MMD = monthly migraine days, T1 = baseline.

## Sheet: Supplementary Table 6 (S6)
Supplementary Table 6 (Table S6).
CpGs at baseline associated with MHD response at T1 at the suggestive level of significance (p < 5 x 10-5)
ID	P-value	ChiSq	Chromosome	Basepair	Gene Symbol
cg18347607	6.42e-07	0.0298196	10	93468489
cg25237204	2.3e-06	0.0346586	17	60094140	MED13
cg18130805	2.47e-06	0.035482	3	2186012	CNTN4-AS2;CNTN4
cg22939703	2.8e-06	0.0394629	10	131357171	MGMT
cg22151186	3.39e-06	0.025087	18	21750767	OSBPL1A
cg12900739	3.47e-06	0.0398396	23	55744069	RRAGB
cg19002488	3.78e-06	0.0294243	8	53449060	FAM150A
cg07708729	4.2e-06	0.0670081	5	60256623	NDUFAF2
cg01118752	4.34e-06	0.0350556	4	102264326	PPP3CA
cg17356111	4.51e-06	0.0180332	13	21668965
cg09033827	5.51e-06	0.0293704	16	58015022	TEPP
cg10484238	5.75e-06	0.0300219	2	105027257
cg22005385	5.92e-06	0.0245715	12	43489812
cg26967295	5.94e-06	0.0311736	13	90206016	LINC00353
cg19394361	6.23e-06	0.0307879	6	15433154	JARID2
cg08377980	6.25e-06	0.0220067	19	58336951	FKBP1AP1
cg07838379	7.5e-06	0.0208574	6	100017982	CCNC
cg21521892	7.68e-06	0.0182847	19	45146289	PVR
cg04402198	9.04e-06	0.0198385	3	155922045	KCNAB1
cg26990986	9.17e-06	0.0268494	15	23007463	NIPA2
cg27437934	9.85e-06	0.0314631	12	6652176	IFFO1
cg04769423	9.92e-06	0.0299118	14	21405556
cg00190738	1.16e-05	0.0222328	5	112042650	APC
cg22104371	1.23e-05	0.0336141	7	1787371	ELFN1
cg23378951	1.31e-05	0.0184466	4	142554128
cg10232138	1.41e-05	0.0348901	6	137315116	NHEG1
cg20748662	1.43e-05	0.0254712	10	104628022	C10orf32-ASMT;AS3MT
cg11957884	1.47e-05	0.0230899	1	53306243
cg11808007	1.5e-05	0.019094	13	113713914	MCF2L
cg16812600	1.54e-05	0.0248574	2	28921291
cg00979485	1.63e-05	0.0413741	2	40629223	SLC8A1
cg22992772	1.63e-05	0.156951	17	79030294	BAIAP2
cg01016546	1.64e-05	0.0453304	12	104608663	TXNRD1
cg00000155	1.65e-05	0.0169659	7	2590565	BRAT1
cg00056202	1.73e-05	0.0317779	8	9791350
cg16764296	1.87e-05	0.0288454	23	129473723	SLC25A14
cg23622181	1.93e-05	0.020508	16	19658367	C16orf62
cg14929554	1.97e-05	0.034633	16	48585361	MIR5095;N4BP1
cg02786073	1.99e-05	0.0272696	11	68625231
cg08337876	2.08e-05	0.0256674	15	65188788
cg05481464	2.1e-05	0.0218022	7	23165040	KLHL7
cg05840901	2.13e-05	0.0181022	4	6641005	MRFAP1
cg05564974	2.17e-05	0.0342318	8	25032707
cg05522063	2.27e-05	0.0227041	21	46227092	SUMO3
cg03827687	2.3e-05	0.0184018	3	113082086	CFAP44
cg17506458	2.35e-05	0.0242557	19	52602607
cg13808976	2.37e-05	0.031008	1	48169865
cg14575741	2.41e-05	0.0255636	13	76203148	LMO7
cg03551019	2.53e-05	0.0310293	5	139738781	SLC4A9
cg21204778	2.65e-05	0.0343057	22	40829673	MKL1
cg07695981	2.68e-05	0.0175999	19	18822473	CRTC1
cg22783258	2.76e-05	0.0259681	13	76194082	LMO7
cg02367747	2.78e-05	0.0201696	22	23651023	BCR
cg08384171	2.78e-05	0.0185629	16	58498534	NDRG4
cg12667217	2.81e-05	0.0276909	1	149933886	OTUD7B
cg06716619	2.9e-05	0.0167411	1	167884386	ADCY10
cg18562507	2.92e-05	0.0409282	3	98465831	ST3GAL6
cg15485665	2.93e-05	0.0215119	17	47677567	SPOP
cg25370833	2.97e-05	0.015391	6	149951376	KATNA1
cg01029551	3.05e-05	0.0185383	9	140670916	EHMT1
cg12793812	3.08e-05	0.0314485	4	76928373	CXCL9
cg15258175	3.08e-05	0.0309024	8	42578591	CHRNB3
cg23036623	3.08e-05	0.028756	10	45463032	RASSF4
cg07258849	3.09e-05	0.0229856	1	59660619
cg05143403	3.21e-05	0.0275407	23	55744049	RRAGB
cg03408115	3.23e-05	0.0150105	8	123946313	ZHX2
cg11863380	3.23e-05	0.021783	5	95094981	RHOBTB3
cg03991807	3.27e-05	0.014941	6	30707619	FLOT1
cg05170921	3.38e-05	0.0135105	22	50239796
cg03736058	3.4e-05	0.00684577	19	4361801	SH3GL1
cg17865482	3.48e-05	0.0580269	23	24711703	POLA1
cg23648487	3.57e-05	0.0206516	4	68611755	GNRHR
cg13695765	3.64e-05	0.025182	17	4271763
cg15774976	3.69e-05	0.0295051	5	92953974	FAM172A;MIR548AO
cg01500427	3.7e-05	0.0286781	2	19546666
cg16057435	3.71e-05	0.0359049	5	75912664	F2RL2;IQGAP2
cg21396547	3.72e-05	0.0247924	3	187036370
cg19998294	3.74e-05	0.0276809	10	18629497	CACNB2
cg06307058	3.76e-05	0.0190255	4	159943439	C4orf45
cg21517502	3.85e-05	0.0218882	11	18602435	UEVLD
cg14571024	3.94e-05	0.0126348	11	66259751	DPP3
cg03861331	4.04e-05	0.0206111	4	6998625	TBC1D14
cg18290380	4.06e-05	0.0248369	20	527778
cg12417955	4.09e-05	0.0148087	10	134587811	INPP5A
cg14258154	4.09e-05	0.019629	1	52718499	ZFYVE9
cg07530599	4.1e-05	0.0233158	17	74275137	QRICH2
cg05049932	4.11e-05	0.0248538	6	156820935
cg07010207	4.17e-05	0.0312429	14	21238111	FAM12B
cg19125791	4.2e-05	0.0344319	2	240265915	HDAC4
cg06336581	4.21e-05	0.0279348	1	55258463	TTC22
cg08096763	4.21e-05	0.0295499	8	22441327	PDLIM2
cg01619796	4.22e-05	0.0304299	21	38790095	DYRK1A
cg12371819	4.32e-05	0.0374727	14	63976274	PPP2R5E
cg13229579	4.32e-05	0.0293608	2	79864883	CTNNA2
cg07394411	4.36e-05	0.026701	2	10712104	NOL10
cg18704658	4.45e-05	0.0150596	17	80300165
cg01187093	4.51e-05	0.0231936	21	30431992	CCT8
cg23549892	4.54e-05	0.027983	4	20542259	SLIT2
cg13975540	4.56e-05	0.0490937	4	25313929	ZCCHC4
cg26161261	4.56e-05	0.0233378	4	108779948	SGMS2
cg22557906	4.57e-05	0.0185316	5	43028642
cg16623111	4.63e-05	0.0299226	6	168467559	FRMD1
cg11277483	4.64e-05	0.0328291	9	97765459	C9orf3
cg25249639	4.68e-05	0.0482356	10	105338767	NEURL1
cg00108630	4.69e-05	0.0177952	16	22357826	CDR2
cg05627696	4.77e-05	0.022209	4	16933239
cg15463686	4.77e-05	0.0389881	1	115294759	CSDE1
cg21923107	4.79e-05	0.0199203	6	110545486	CDC40
cg03785868	4.82e-05	0.0220532	9	111776709	CTNNAL1
MHD = monthly headache days, T1 = baseline.
